# Supplementary material for: Dynamic Recrystallization Constitutive Model and Texture Evolution of Metastable β Titanium Alloy TB8 during Thermal Deformation
Source: Materials (Basel). 2024 Mar 29;17(7):1572. doi: 10.3390/ma17071572 (PMC11012458; doi:10.3390/ma17071572)
Supplement: Supplementary file 1 [file materials-17-01572-s001.zip]

Archive with 1 entries (1 files):
- materials-2929100-supplementary.pdf
